# Supplementary material for: Distribution of fitness effects of cross-species transformation reveals potential for fast adaptive evolution
Source: ISME J. 2022 Oct 12;17(1):130–9. doi: 10.1038/s41396-022-01325-5 (PMC9751276; doi:10.1038/s41396-022-01325-5)
Supplement: Supplementary file 2 — Dataset S1 [file 41396_2022_1325_MOESM2_ESM.xlsx]

## Sheet: 1
	Table Primers used in this study
	List of primers used for construction of single gene replacement
	locus tag		locus tag of the gene
	gene		gene name
	product		description of gene product
	frame		reading frame of the gene
	start_Bs		start position of the ORF of gene on the sequence (coordinate) in Bacillus subtilis 168
	end_Bs		end position of the ORF of gene on the sequence (coordinate) in Bacillus subtilis 168
	start_Bval		start position of the ORF of gene on the sequence (coordinate) in Bacillus vallismortis DSM 11031
	end_Bval		end position of the ORF of gene on the sequence (coordinate) in Bacillus vallismortis DSM 11031
	ORF size		size of open reading frame of gene
	5pL		sequence (5'->3') of 5pL (5' primer for amplification of 5' flanking region of target gene, OP1 sequence is indicated by lowercase letter)
	5pR		sequence (5'->3') of 5pR (3' primer for amplification of 5' flanking region of target gene, OP2 sequence is indicated by lowercase letter)
	3pL		sequence (5'->3') of 3pL (5' primer for amplification of 3' flanking region of target gene, OP3 sequence is indicated by lowercase letter)
	3pR		sequence (5'->3') of 3pR (3' primer for amplification of 3' flanking region of target gene, OP4 sequence is indicated by lowercase letter)
	BvalpL		sequence (5'->3') of BvalpL (5' primer for amplification of target gene, OP2 sequence is indicated by lowercase letter)
	BvalpR		sequence (5'->3') of BvalpL (3' primer for amplification of target gene, OP3 sequence is indicated by lowercase letter)
	seq_L		sequence (5'->3') of 5' primer for amplification of target gene locus
	seq_R		sequence (5'->3') of 3' primer for amplification of target gene locus
	Bval_spec		sequence (5'->3') of 3' primer for amplification of target Bval gene
strain	locus_tag	gene	product	start_Bs	stop_Bs	frame	start_Bval	stop_Bval	ORF size	5pL	5pR	BvalpL	BvalpR	3pL	3pR	seq_L	seq_R	Bval_spec
Bval01	BSU00410	rnmV	ribonuclease M5	50087	50647	1	3529872	3530432	561	caggaaacagctatgaccatgattacgccaAATTTGAAACGGTCAGTGCTTCAG	ctctttaattttcatTATTTCCTCCAAGACAAAATAAAAACTT	gtcttggaggaaataATGAAAATTAAAGAGATTATTGTGGTCGAGG	ggtgtcgcaatatctTTATTCATTCTGTTCC	gaacagaatgaataaAGATATTGCGACACCG	agtcacgacgttgtaaaacgacggccagtgCCTTAGATGAAGGATCAGCCGC	AAAGTGATTGCTGTCGGCAC	TGCGGAATCGACATTAGGCT	atccgccaatcagccctg
Bval02	BSU02000	ybdJ	two-component response regulator [YbdK]	221258	221929	1	3305351	3306022	672	caggaaacagctatgaccatgattacgccaCATTATTGCGATGGATATTGGATTGCC	atgataacccttcatCCTAGCGAACCT	gaaaggttcgctaggATGAAGGGTTAT	attttgtcttgagctTCATTTCCTCACAATGGTATTCAGC	attgtgaggaaatgaAGCTCAAGACAAAATATCAGTTG	agtcacgacgttgtaaaacgacggccagtgACCATGACATTGGTCTTCCAAATAAAATAACT	TGCCTCATTCGATATCCGGG	TGCAGCTCAATCCCACTCAT	ttctgcatcctcaacagcagc
Bval03	BSU03050	lctE	L-lactate dehydrogenase	329774	330739	1	3208844	3209809	966	caggaaacagctatgaccatgattacgccaAGTTTTGTTAAAAGAGATCCAGCGTCG	atgtttgttcatcatTAATCATCCTTCCAGG	ctggaaggatgattaATGATGAACAAACATGTAAATAAAGT	actctaaagttgcggCTAGTTGACGTTTTGTTTTGCAAAATGC	caaaacgtcaactagCCGCAACTTTAGAGTAAAGGGCTG	agtcacgacgttgtaaaacgacggccagtgAATCAAGCAGAGCGCCGC	TGGTGTAACGAGGACCGAGA	CACCGCTCACAACCAGAAGA	tcatctgtgatcgcttggttcaat
Bval04	BSU03130	nadE	ammonium-dependent NAD+ synthetase	338288	339106	1	3200478	3201296	819	caggaaacagctatgaccatgattacgccaTGTTAACCCTGATTGAAGATACGGTCGGC	ttcctgcacactcatCCCAATCATTCCTCCTGT	ggaggaatgattgggATGAGTGTGCAGGAAACAAT	cgggctttcttcaacTTATTTCCACCAGTTATCAAACATAGATGCCG	aactggtggaaataaGTTGAAGAAAGCC	agtcacgacgttgtaaaacgacggccagtgAAAGGACGATTTTCAAAGCTATCCTTTATGG	GTCGCATACCATGCCAAGGA	GCGTTAAAACCTTCCGCCTT	cggcttgatgaatttcagagcg
Bval05	BSU03330	nasA	nitrate transporter	362937	364142	1	3175666	3176871	1206	caggaaacagctatgaccatgattacgccaCACTATTAATTTGTCATACGACAGAGTGCG	ctctgacagcttcatAAGATTCCCCTTTCTAGAC	agaaaggggaatcttATGAAGCTGTCAG	gtgtccgtcaaaatcCTATACATCCGCCGGGC	ccggcggatgtatagGATTTTGACGGA	agtcacgacgttgtaaaacgacggccagtgTGATGTGTCCATGTTTTCTGCAAGCTCTT	TCCGATTACCGCAGCCTTTT	TCCGTTCGAAAAACCACGGA	ttctgtccgtgaacacacctaa
Bval06	BSU05400	ydfG	conserved hypothetical protein	586628	587071	-1	2937798	2938241	444	caggaaacagctatgaccatgattacgccaGTACATGAACGTTCTGCCTCTATGTAC	cactctttgactcatAAAGCAAGACTCCT	aaggagtcttgctttATGAGTCAAAGAGTGTCT	tcttactccttcttcTTATCTAGAAGCTGCTTGATTCCCCATTGCAATAGAG	gcagcttctagataaGAAGAAGGAGTAAGATTAGAACAAATCTTACTCCTCC	agtcacgacgttgtaaaacgacggccagtgTGCGCCTAAAGCAAAAGTCAAATCTTTAAAAG	GCCCGCCTATCATGTGAGTAA	AGATCCCTCGCGTTCTTCCA	gcccatttttcgagcatccgaa
Bval08	BSU06330	yeaC	conserved hypothetical protein	688184	689146	1	2855490	2856452	963	caggaaacagctatgaccatgattacgccaTACGGTTCATGTTGATGTGGTGG	ttcttggtatgccatTATTTTCCTCCTAGTCATCTACA	actaggaggaaaataATGGCATACCAAGAAGACC	gccatttcttattcaTCAGCGGATCGACGGCCT	ccgtcgatccgctgaTGAATAAGAAATGGCAA	agtcacgacgttgtaaaacgacggccagtgATCATCCAGCTCAAAAAATGCTGTTTT	ACGGTCACTGCGTTTGTGAT	TTGCTGCGAGAAGGCTCAAA	agccgtctactgtaacgctt
Bval09	BSU06440	purB	adenylosuccinate lyase	700232	701527	1	2835883	2837178	1296	caggaaacagctatgaccatgattacgccaCACCACAACAATATTCTTTTCCAAAGCA	ataacgttcgatcatTCTGCTTGTCCT	cggaggacaagcagaATGATCGAACGT	cgctaaaagcttcttCTATGCCAAACCTAAACG	ttaggtttggcatagAAGAAGCTTTTAGCGG	agtcacgacgttgtaaaacgacggccagtgTCAAAAGCCAAATATGATCTTCTGTGATGAGCGGAT	CGGCAAAGGCCAATTTGTGA	GCGGCATGTGTCAGGAGATA	agaaagcgcagtgtccac
Bval10	BSU06910	cotJC	component of the inner spore coat	756417	756986	1	2736373	2736942	570	caggaaacagctatgaccatgattacgccaTGCAGCCGTTTACGCC	ttcatacacccacatTCAGGCATTCCT	aggaggaatgcctgaATGTGGGTGTAT	aggccaatctgcctaTTAGAAAAACTTCTTCTTATCCCGCTCTTCTTTTAAAATCT	aagaagtttttctaaTAGGCAGATTGGCCTCTCTTTCA	agtcacgacgttgtaaaacgacggccagtgGAAGGACGCGGGCTCCAAG	GCGTGTGACGGGAAAAGAAC	TGATATCCGGACGCATCAGC	gctttttcctctgccgcaatg
Bval11	BSU07030	yesU	conserved hypothetical protein	768828	769490	1	2723878	2724540	663	caggaaacagctatgaccatgattacgccaAATTGCCGAGCACATCACACA	gccttccttatacatGTTCTTTTCCCTCC	gggagggaaaagaacATGTATAAGGAAGGCGC	ccgttacagtcgtctTCATCTTCTCACCGCTTGATGCAC	gcggtgagaagatgaAGACGACTGTAA	agtcacgacgttgtaaaacgacggccagtgATAAAGGACAAATCCGCACCCG	GGTCCGCAATCATGCCAAAG	GATCAGGCCAGGAAGCGTAT	ggtactttcccgtcctgttcttg
Bval12	BSU08280	yfiI	putative oxidoreductase	902506	903687	1	2591917	2593098	1182	caggaaacagctatgaccatgattacgccaATTGGAAGAAGCTTGTCAAAAAAGCG	tccatttagcatcatGAAAACCTCCTAT	caataggaggttttcATGATGCTAAATGGAGA	ggcgcattccctcatTTATTCAAATTCAACCCATACGGACCCTTGGTCTGC	gttgaatttgaataaATGAGGGAATGCGCCG	agtcacgacgttgtaaaacgacggccagtgACAAATTCATTGCCGAACATCGC	CATGATGAGCGGTTTGCCAG	TTCCGCTCGTAAATGGCAGT	cgatatcaaaggcccctgcg
Bval13	BSU09560	cueR	copper efflux transcriptional regulator	1033458	1033889	-1	2467936	2468367	432	caggaaacagctatgaccatgattacgccaTTTAACGCAACATTCAAAGCGCC	atccctcccaaccatCACGTTATAGTT	cataactataacgtgATGGTTGGGAGG	ttagataaaatggttTTAACGTAACAGCAGCATAAA	ctgctgttacgttaaAACCATTTTATCTAACAGGAGGTGT	agtcacgacgttgtaaaacgacggccagtgCGGTAAAACCAAATCAGCGG	ATCAGCCCTTTCGTCTGTGG	TTGGTCAATAACCGTGCGGA	cgttactcccgcaagttttgc
Bval14	BSU10070	sndC	putative amidohydrolase	1080150	1081340	-1	2420312	2421502	1191	caggaaacagctatgaccatgattacgccaTTTATCTTGGCGACTCAGGCTATGA	tgtggatatagacaaAGCCGCTTCCCC	aagggggaagcggctTTGTCTATATCCAC	actccggctgtttttTTATAGCTTATAATAGGTGA	tattataagctataaAAAAACAGCCGGAGTGT	agtcacgacgttgtaaaacgacggccagtgCTCAGTGAAAAAAACGAATTGGCG	TGCGGTCCATACTGGCTTTT	CATACGGTCGTCACCGAGAG	cgccaacgttcgtacggatc
Bval15	BSU10340	phoE	phosphatase	1108736	1109317	-1	2392080	2392661	582	caggaaacagctatgaccatgattacgccaAGCAGCCGCTCTTTTGG	gcaaacggctgtcatAAAATCCCCTTC	caggaaggggattttATGACAGCCGTT	acgcctgtctttttcTTATTTGATAAAGCCGG	ggctttatcaaataaGAAAAAGACAGGCGT	agtcacgacgttgtaaaacgacggccagtgAAAGCTGACGGCGCATG	CTCTCGGGGAATTGGAGACG	ACACGACCCGGCATAAGAAG	agcgccttttccgttcttct
Bval16	BSU10470	yhjD	conserved hypothetical protein	1121036	1121398	-1	2383105	2383467	363	caggaaacagctatgaccatgattacgccaAAAGCAGAAGAAACATGGGACCG	ttgcagattcggcatATTGACTCCTTCTTTCTAAGG	aaagaaggagtcaatATGCCGAATCTGCAAGAGGA	tatgattcaaaaggcTCATGGCCTGTCC	ccggacaggccatgaGCCTTTTGAATCATACTGCCCGTTCC	agtcacgacgttgtaaaacgacggccagtgCTGCTCCAGGTTCATGTCTTTTCCT	AGGCTGCCGCCAAAATAAAC	GAAAACAGTTCCGAAGCCGC	tccgcctcgtggattgtaatg
Bval17	BSU10520	glcP	glucose/mannose:H+ symporter	1125123	1126328	-1	1047734	1048939	1206	caggaaacagctatgaccatgattacgccaAAAGAGGATAAACAGGTACTTGTAGATGACTATG	tgtccctcttaccatTCATTACACCCCTATATGAAAAAG	ataggggtgtaatgaATGGTAAGAGGGACATACTTATTTG	tattttatacgttttTTACTGTGTTTTTGAAGCTTTGCTTTCAA	tcaaaaacacagtaaAAAACGTATAAAATAAAGATACTAATAGACATATCGTATAAGC	agtcacgacgttgtaaaacgacggccagtgCAATGAACCAATTAATGTCACGTCGATAGC	GATCATTGGGGGATCTGGGT	CCGTCACCAGCCGAGTATAA	gcatgatggttaaagcgaacgtc
Bval18	BSU10620	addB	ATP-dependent deoxyribonuclease (subunit B)	1136320	1139820	1	2373371	2376871	3501	caggaaacagctatgaccatgattacgccaTCGACGGTTTCTTGTTCATCTTTAAAAGC	aaactctgctcccaaATTAGAAGACCC	gaggggtcttctaatTTGGGAGCAGAG	gtgctgtctgccggtTTAGGAATGTTC	aatgaacattcctaaACCGGCAGACAG	agtcacgacgttgtaaaacgacggccagtgGGTCTGTCGTATAGCGGTCAACAAG	TGCAAGCCTTCATGCAATCG	GCACGCTTAAAAGAGACGGC	cgcgccttttacatcttcagac
Bval19	BSU10840	iolQ	transcriptional regulator (LacI family)	1163148	1164161	1	2349048	2350070	1014	caggaaacagctatgaccatgattacgccaAAGGTGCAGCGCCC	aatggtcgttttcatGTTCATCCCTCGTCTGG	agacgagggatgaacATGAAAACGACCA	cgctcattagcgggcTTAGCGGGCTCGTGTTTTGAGC	acacgagcccgctaaGCCCGCTAATGAGCGG	agtcacgacgttgtaaaacgacggccagtgTTTCAACAAAGATCTGTTTGCCGTTCTCG	GAACACTACGGGACGAAGGG	AAAGCCGACTTGGCAGATGA	gttgttgatccgtccccaac
Bval20	BSU11690	thiG	hydroxyethylthiazole phosphate synthetase (thiamine biosynthesis)	1245041	1245811	1	2269943	2270713	771	caggaaacagctatgaccatgattacgccaACCGGATCTTGGCGGAT	ggttaacatgctcatCCGCCTCCTACA	ttttgtaggaggcggATGAGCATGTTA	ttgaatacctgcctgTCATACAGGAAGACCTTCTCCC	ggtcttcctgtatgaCAGGCAGGTATT	agtcacgacgttgtaaaacgacggccagtgATGCAGGCAAGGAGTAGAACC	TGCCTGTCCGTTTGGAATGA	CTCACTTCTGACCGCTCGTT	tgcgagcacaacatcatctgat
Bval21	BSU12730	xkdT	putative base plate assembly protein putative PBSX prophage protein	1341350	1342396	1	2169603	2170649	1047	caggaaacagctatgaccatgattacgccaCGTTTTTTATTTTAGATAAGGTATAGACAAACCGC	ctgctcctcaaacatCTTCGCCAATCACCT	aggtgattggcgaagATGTTTGAGGAGCAGACT	agataagctcgcatgTCATCTTGTTTGCTCAATGATGT	gagcaaacaagatgaCATGCGAGCTTA	agtcacgacgttgtaaaacgacggccagtgCTGTTCGGTATCTGCGGT	GATCATACCGGAAGACGCCA	GCAGCACGTGATCGATTCTG	aggaatggtaacgccagacg
Bval22	BSU13600	mtnX	2-hydroxy-3-keto-5-methylthiopentenyl-1-phosphate phosphatase (HK-MTPenyl-1-P phosphatase)	1428275	1428982	1	2069642	2070349	708	caggaaacagctatgaccatgattacgccaTTGGACGTTATGCAAGGCCT	ctttcgagtcgtcatACGGCTTCAGCC	aaaggctgaagccgtATGACGACTCGAAAGCCA	ctgccaattcccgttTTACTTCAGCGA	agctcgctgaagtaaAACGGGAATTGG	agtcacgacgttgtaaaacgacggccagtgAAATGCTGTTTTCCCCCAAGC	GGACGTACGGCTGATCTGAA	AAGCTTGCCACTTCCTCTTGA	ggtttaggttccgctccctg
Bval24	BSU14130	ykuL	conserved hypothetical protein	1485453	1485896	1	2018242	2018685	444	caggaaacagctatgaccatgattacgccaCCTTCAGCTATGCAAATCGTTTCACA	ttgtaagcttatcatGTTTTCGACCCC	aaaggggtcgaaaacATGATAAGCTTAC	ataggaccgtacagcCTACTTATTCAATGAGCGTATGTGCTTGTTTAACT	tcattgaataagtagGCTGTACGGTCC	agtcacgacgttgtaaaacgacggccagtgGATACTTTTCCACATACGTCTTCAGGAC	ATCTGCTCCTGCCCTTTACC	AACGGACGTTCTGTATGGGC	cacctgttcatcgttttccacac
Bval26	BSU17400	ymaB	putative enzyme involved in deoxyribonucleotide synthesis	1872128	1872748	1	1700408	1701028	621	caggaaacagctatgaccatgattacgccaACAAGGAAAACTGATGCAAAGCG	gtccatctttcccatGGGTACTGCGTC	gaggacgcagtacccATGGGAAAGATGGACGAAATCATTTTG	agaaaccgggtttttTTATACTAGAATATCAACAACAAATTGGG	gatattctagtataaAAAAACCCGGTTTCTCGCGATGAGG	agtcacgacgttgtaaaacgacggccagtgTGATACAAGCTGTCGACTTTGCC	TTCATGACCCTTGCACCGAC	TGCCGCAAATAACTGGGGAG	ggagttcatatgccctccaaagc
Bval27	BSU17830	yndM	putative integral inner membrane protein	1916006	1916545	-1	1522034	1522486	540	caggaaacagctatgaccatgattacgccaTATCGAAGCCTGTCTTGAAGGG	aatgagatgtttcatGTTACTATTTTAAACAGTCCGTTTTTGTTTACAC	gtttaaaatagtaacATGAAACATCTCATTGCACTAGCCT	cgataagacagcctcCTATTCCTCATGCTTCTCGTTTG	aagcatgaggaatagGAGGCTGTCTTATCG	agtcacgacgttgtaaaacgacggccagtgAGTGAAGTAGCGAGAGAGCTCA	GTCTCCACCAACACCCTTCTT	AACCGGAAGCCCTGTTCTTG	ggctgcaaacggtgaaaaatca
Bval28	BSU35230	swrA	swarming motility protein fragment; C-terminal part of swrAA	3621618	3621956	-1	4169187	4169540	339	caggaaacagctatgaccatgattacgccaGCAGAACGATAAGCAACC	acgcaggagggttaaACTCTCCTGAGGATATCC	tatcctcaggagagtTTAACCCTCCTGCGTCATC	gtaacgttagcgagaTTGAAGAGGGCAAGTATTGTG	acttgccctcttcaaTCTCGCTAACGTTACTCTTTAAATAC	agtcacgacgttgtaaaacgacggccagtgCTTTGATCCGGGACGTGAG	TGCTTACGACAAGTGCCG	CCGCTTAAAGTGGACATGAACAATG	gaaatcgatgaagagtgtgcc
BvalMoOp	BSU14260 - BSU14310	mobA - moaD	molybdenum cofactor synthesis	1495505	1499665	1	2003167	2007327	-	caggaaacagctatgaccatgattacgccaTTCGATTGTATGGCTCTTGGCC	gtttatatgcttcatATCATCTCACCTCTAGTTTCGTTAAAAG	tagaggtgagatgatATGAAGCATATAAACGTACTGCTGG	aatgccgtccggtttTCATCCCCCGCT	gtcagcgggggatgaAAACCGGACGGC	agtcacgacgttgtaaaacgacggccagtgTGAGAGAAGAGCTACAATACAAGTGTTACCAATGAAC	CCATATCGCGGGCAGTACAT	CCCTGACGCTTTTGCTTGAG	attcctcgaaacggctcagt
