# Supplementary material for: Distribution of fitness effects of cross-species transformation reveals potential for fast adaptive evolution
Source: ISME J. 2022 Oct 12;17(1):130–9. doi: 10.1038/s41396-022-01325-5 (PMC9751276; doi:10.1038/s41396-022-01325-5)
Supplement: Supplementary file 3 — Dataset S2 [file 41396_2022_1325_MOESM3_ESM.xlsx]

## Sheet: RECevoDM
RECevoDM
Samples:	LibBvalwS2ctld12_42, 61, 76, 82, 85, 86, 89, 90, 94, 95
De novo SNPs
Sample	Position	Ref	Alt	Hit gene
42	2550160	T	C	yqhH
76	1238205	C	T	ppnKA
89	2390555	G	A	der
90	4009767	T	C	katE
95	1023107	G	A	-
86	1758030	G	T	ymfF
86	2399565	T	C	sleB
94	2304517	T	C	hdhQ
94	2789018	C	T	yrrS
61	507676	T	A	ydbO
61	2287746	G	T	msrA
61	2586406	G	A	yqgC
De novo indels
Sample	Position	Ref	Alt	Hit gene
42	382934	ATT	AT	srfAA
42	382936	TG	T	srfAA
42	1716942	GTTTTTTT	GTTTTTTTT	sigD
61	1580033	GTTTTTTTTT	GTTTTTTTT	-
61	1716942	GTTTTTTT	GTTTTTTTT	sigD
76	1716942	GTTTTTTT	GTTTTTTTT	sigD
82	314082	TGGGGGG	TGGGGGGG	yceF
82	1716942	GTTTTTTT	GTTTTTTTT	sigD
85	1716942	GTTTTTTT	GTTTTTTTT	sigD
86	1716942	GTTTTTTT	GTTTTTTTT	sigD
89	1716942	GTTTTTTT	GTTTTTTTT	sigD
89	2828709	TAGCGCCGTTTTCGACTAGATCAGC	TAGCGCCGTTTTCGACTAGATCAGCGCCGTTTTCGACTAGATCAGC	secDF
89	2828717	TTTTCGACTAGATCAGC	TTTTCGACTAGATCAGCGCCGATTTCGACTAGATCAGC	secDF
89	2828721	CGACTAGATCAGC	CGACTAGATCAGCGCCGTTTTAGACTAGATCAGC	secDF
89	2828725	TAGATCAGC	TAGATCAGCGCCGTTGTCGACAAGATCAGC	secDF
89	2828730	CAGC	CAGCGCCGTTTTCGACTAGATAAGC	secDF
89	2828733	C	CGCCGTTTTAG	secDF
89	2828740	TAA	TTCGACTAGAA	secDF
90	1351165	CG	C	-
90	1351166	GAAAAAAAA	GAAAAAAA	-
90	1351174	AC	A	-
90	1716942	GTTTTTTT	GTTTTTTTT	sigD
94	1580033	GTTTTTTTTT	GTTTTTTTT	-
94	1716942	GTTTTTTT	GTTTTTTTT	sigD
94	2208645	ATTTTTTT	ATTTTTT	aimX
95	1564117	GAAAAAAAA	GAAAAAAA	ctaF
95	1716942	GTTTTTTT	GTTTTTTTT	sigD
95	2538100	CTTTTTTT	CTTTTTTTT	-

## Sheet: BVALevoDM
BVALevoDM
Samples:	LibBvalwS2d12_6, 14, 16, 30, 38, 39, 62, 85, 86, 94
De novo SNPs
Sample	Position	Ref	Alt	Hit gene
6	2611362	G	A	-
6	3994221	G	A	yxjM
16	2093196	T	C	walL
16	2824244	C	T	recJ
38	117917	A	G	nusG
38	1678109	G	A	rnhB
62	1012963	T	A	lytF
85	737536	C	T	-
85	4107284	A	G	-
94	596350	T	C	-
De novo indels
Sample	Position	Ref	Alt	Hit gene
6	1699075	TAGCTGAAAGCCAGCTGAAAGCC	TAGCTGAAAGCC	fliK
6	1699087	AGCTGAAAGCCT	A	fliK
14	1716942	GTTTTTTT	GTTTTTTTT	sigD
16	1699075	TAGCTGAAAGCCAGCTGAAAGCC	TAGCTGAAAGCC	fliK
16	1699086	C	CT	fliK
30	1716942	GTTTTTTT	GTTTTTTTT	sigD
38	1699075	TAGCTGAAAGCCAGCTGAAAGCC	TAGCTGAAAGCC	fliK
38	1699084	G	GT	fliK
38	3824364	A	AGG	narJ
39	1716942	GTTTTTTT	GTTTTTT,GTTTTTTTT,GTTTTTTTTT	sigD
62	1699075	TAGCTGAAAGCCAGCTGAAAGCC	TAGCTGAAAGCC	fliK
62	1699079	TGAAAGCCAGC	T	fliK
62	1699084	GCCAGCTGAA	GTCCAGCTGAA	fliK
85	84262	AC	ACC	pabB
85	1716942	GTTTTTTT	GTTTTTTTT	sigD
85	1964954	CTTTTT	CTTTTTT	ppsD
86	1716942	GTTTTTTT	GTTTTTTTT	sigD
94	1580033	GTTTTTTTTT	GTTTTTTTT	-
94	1716942	GTTTTTTT	GTTTTTTTT	sigD
Orthologous recombinations
Sample	Start	End	Length	Hit gene
6	589055	589546	492	ydfI
6	590049	590204	156	ydfJ
6	2375643	2381049	5407	trpD trpE aroH aroB aroF cheR
6	3312779	3314417	1639	thrB thrC
6	3314593	3314855	263	thrC hom
14	2376904	2384788	7885	trpE aroH aroB aroF cheR ndk hepT menG hepS mtrB
14	2823844	2824332	489	recJ
16	2991132	2996214	5083	dnaEC ytrH ytrI ytzJ nrnA
16	2996431	2997300	870	nrnA ytpI ytoI
16	3018600	3019569	970	gerW ytfI yteJ
16	3034293	3035633	1341	dgcP ldsD
16	3319946	3320063	118	yutC
16	3320213	3325230	5018	yutC lipA lytH fisB yunC yunD yunE
16	3325310	3326871	1562	yunE yunF yunG
16	3342486	3342716	231	pucF
16	3343939	3344095	157	BSU_32539
30	807701	808174	474	bdhT
30	811641	812132	492	yfmQ
30	812468	813914	1447	copP copO
30	814149	818915	4767	yfmN ettM yfmL yfmK yfmJ
30	822886	824403	1518	fecF fecE
30	827596	828127	532	yflT pelA
30	881371	882183	813	acoC acoL acoR
30	882445	884310	1866	acoR
30	884389	884660	272	acoR
30	884912	884990	79	acoR
30	885512	886346	835	sspH yfjF yfjE
30	890406	890450	45	malA
30	890762	891081	320	malA
30	894305	895178	874	yfiB
30	896050	898489	2440	yfiC catD catE
30	898535	899760	1226	catE yfiF
30	899907	902748	2842	yfiG yfiH yfiI
30	902858	903345	488	yfiI
30	903616	903774	159	yfiI
30	1208711	1213452	4742	fabHA fabF yjaZ appD appF
38	1310765	1311030	266	uxaB
38	1311164	1311476	313	uxaB uxaA
38	2245346	2246075	730	yomM
38	3822710	3825506	2797	clsC narI narJ narH
62	1012967	1016661	3695	lytFnsrR ygxB spoVR
62	1017576	1018770	1195	phoA
62	1019201	1019233	33	lytE
62	1024540	1024565	26	bcaP
62	1027498	1027517	20	yhdI
62	1030631	1031077	447	akrN
62	1291209	1293697	2489	cypE ppuG
62	2375643	2378260	2618	trpD trpE aroH aroB
62	2378794	2380742	1949	aroB aroF cheR
62	2381470	2383044	1575	ndk hepT menG
62	4200282	4200416	135	engD
62	4202361	4202666	306	yyaE
85	2523321	2523889	569	yqxC dxs
85	2525431	2525456	26	dxs
Deletions
Sample	Start	End	Length	Hit gene
30	813875	814156	282	yfmN
30	818916	822887	3975	yfmI yfmG
Insertions
Sample	Start Donor	End Donor	Length	Hit gene
38	3960231	3960402	172	BV11031_RS20920

## Sheet: RECevoCM
RECevoCM
Samples:	LibBvalwS3ctld5_5, 26, 28, 34, 69, 82, 86, 88, 90
De novo SNPs
Sample	Position	Ref	Alt	Hit gene
5	1789557	C	T	pksF
26	3646303	A	G	degS
34	3646303	A	G	degS
58	1707414	T	G	flhB
69	1705453	C	T	fliP
82	3646303	A	G	degS
86	1705453	C	T	fliP
88	1707414	T	G	flhB
88	2761323	A	G	levF
De novo indels
Sample	Position	Ref	Alt	Hit gene
5	1716942	GTTTTTTT	GTTTTTT	sigD
28	1699075	TAGCTGAAAGCCAGCTGAAAGCC	TAGCTGAAAGCC	fliK
28	1699084	GCC	GTCC	fliK
28	1699087	AGCTGAAAGCCT	A	fliK
90	1716942	GTTTTTTT	GTTTTTTTT	sigD

## Sheet: BVALevoCM
BVALevoCM
Samples:	LibBvalwS3d5_3, 11, 27, 29, 42,56, 59, 61, 64
De novo SNPs
Sample	Position	Ref	Alt	Hit gene
3	1707414	T	G	flhB
27	2845246	C	T	-
27	2845255	C	A	-
27	2845281	C	A	-
27	2845307	T	A	safA
29	1705453	C	T	fliP
56	1707414	T	G	flhB
59	339717	C	T	tmrB
59	2451846	C	T	mleA
61	2046164	A	G	yoaV
De novo indels
Sample	Position	Ref	Alt	Hit gene
11	1716942	GTTTTTTT	GTTTTTT	sigD
27	1716942	GTTTTTTT	GTTTTTT	sigD
27	2845244	ATCGGCATATTCGGAACTGTGTGATGAACGTTTTCCTCTTCTATACCGCCTACCTCTGGCGCCTT	AT	safA
27	2845257	G	GC	safA
42	1699075	TAGCTGAAAGCCAGCTGAAAGCC	TAGCTGAAAGCC	fliK
42	1699084	G	GT	fliK
59	946587	CA	C	-
59	946588	AG	A	-
59	1716942	GTTTTTTT	GTTTTTT	sigD
61	1699075	TAGCTGAAAGCCAGCTGAAAGCC	TAGCTGAAAGCC	fliK
61	1699087	AGCTGAAAGCCT	A	fliK
61	2269781	ATTTTTTTTT	ATTTTTTTT	-
61	3099080	AAC	AAAACCAC	msmE
64	1716942	GTTTTTTT	GTTTTTT	sigD
64	2100624	CA	C	dhaS
Orthologous recombinations
Sample	Start	End	Length	Hit gene
29	3404040	3405031	992	yvrC srbL yvrD
29	3414735	3414797	63	yvrP
29	3417247	3417437	191	fhuB
29	3417584	3417658	75	fhuB
56	3567450	3573583	6134	psdR yvzJ yvcN crh whiA mgfK yvcJ yvcI trxB
56	3592132	3592363	232	ppaX
56	3604609	3605098	490	pchR
56	3606606	3606800	195	pchE yviD
56	3619514	3619541	28	yvkA
59	946376	946509	134	ygxA
59	971257	972000	744	yhbD yhbE
59	976668	977329	662	yhbI yhbJ
61	1362768	1363004	237	dppC
61	1364864	1364904	41	dppE
61	1377387	1377414	28	purU
64	923052	928959	5908	yfhB yfhC yfhD yfhE yfhF recX yfhH yfhI sspK yfhJ yfhK
64	930410	936106	5697	ephM csbB yfhO yfhP mutY
64	3890932	3895040	4109	spsB spsA gerQ ywdK ywdJ
Deletions
Sample	Start	End	Length	Hit gene
-
Insertions
Sample	Start Donor	End Donor	Length	Hit gene
-
